# Supplementary material for: Bridging the Chemical Profiles and Biological Effects of Spathodea campanulata Extracts: A New Contribution on the Road from Natural Treasure to Pharmacy Shelves
Source: Molecules. 2022 Jul 22;27(15):4694. doi: 10.3390/molecules27154694 (PMC9330408; doi:10.3390/molecules27154694)
Supplement: Supplementary file 1 [file molecules-27-04694-s001.zip]

Archive with 1 entries (1 files):
- molecules-1829459-supplementary.pdf
